# Supplementary material for: A type VII secretion system in Group B Streptococcus mediates cytotoxicity and virulence
Source: PLoS Pathog. 2021 Dec 6;17(12):e1010121. doi: 10.1371/journal.ppat.1010121 (PMC8675928; doi:10.1371/journal.ppat.1010121)
Supplement: S1 Table — (XLSX) [file ppat.1010121.s001.xlsx]

## Sheet: Sheet1
	Streptococcus agalactiae strain name	GenBank accession	Sequence type	Serotype	Host species	Source	Collection date	Location	Publication or submitting authors/institution	Reference
Subtype I (CJB111)	SS1	NZ_CP010867	1	V	human	blood	1992	Houston, TX	25941374	[1]
	PLGBS13	NZ_CP029749	1	Nontypable (low/no cpsE expression)	human	Soft tissue wound	1997	Alberta, Canada	Alhhazmi,A. and Tyrrell,G.	[2]
	GBS30	NZ_CP042002	1	V	human	blood	1995	Houston, TX	Flores,A.R., Shah,B.J. and Baker,C.J.	[1]
	CJB111	NZ_CP063198	1	V	human	blood	1990	Houston, TX	33446593	[3]
	NGBS357	NZ_CP012503	297	V	human	blood	2011	Canada	Fittipaldi,N.	[4]
	GBS7	NZ_CP041998	1	V	human	blood	1987	Houston, TX	Flores,A.R., Shah,B.J. and Baker,C.J.	[1]
	GBS11	NZ_CP041999	1	V	human	blood	1989	Houston, TX	Flores,A.R., Shah,B.J. and Baker,C.J.	[1]
	09mas018883	NC_021485	1	V	cow	milk (cow with mastitis)		Sweden	23846269	[1,5]
	GBS19	NZ_CP042000	1	V	human	blood	1993	Houston, TX	Flores,A.R., Shah,B.J. and Baker,C.J.	[1]
	GBS28	NZ_CP042001	1	V	human	blood	1994	Houston, TX	Flores,A.R., Shah,B.J. and Baker,C.J.	[1]
	NGBS061	NZ_CP007631	459	IV	human	blood	2010	Canada: Greater Toronto Area	25811284	[6,7]
	GBS ST-1	NZ_CP013202	1	V	Canis lupus familiaris (Parson Russell Terrier and Chihuahua mix)	gumline	2015	Salinas, CA	26823579	[8]
	NCTC13949	NZ_LR134512	1						Wellcome Trust Sanger Institute	[9]
	A909	NC_007432	7	Ia	human (neonate)	blood		from Rebecca Lancefield's collection	16172379	[10-12]
	GD201008-001	NC_018646	7	Ia	tilapia	meningoencephalitis	2010	Guangdong province of China	23144401	[13]
	HN016	NZ_CP011325	7	Ia	tilapia	brain	2011	China: Guangxi Province	26537657	[14]
	YM001	NZ_CP011326	7	Ia	tilapia	brain	2011	China: Guangxi Province	26537657	[14]
	GX064	NZ_CP011327	7	III	tilapia	brain	2011	China: Guangxi Province	Chen,M	[15]
	B509	NZ_CP021769	12		human	vaginal swab from a perinatal mother	2016	China: Shenzhen	Wu,L., Zhu,Y., Guo,H., Zou,J., Li,H., Kaplan,S., Nunez,R.E., Ming,F., Gao,Y., Li,Y., Wang,F., Liu,X., Qiu,W.-G., Tang,Y.-W. and Dong,R.	[16]
	ZQ0910	NZ_CP049938	7		tilapia	meningoencephalitis	2010	China:Guangdong Province	22933761	[17]
	01173	NZ_CP053027	7	Ia	seabass		2001	Kuwait	32883783	[18]
	CUGBS591	NZ_CP021862	12	III	human	joint Aspirate	2008	Hong Kong	28475781	[19]
	TFJ0901	NZ_CP034315	7	Ia	tilapia		2009	China: Fujian Province	Mo,X.B. and Li,A.X.	[20]
	Sag153	NZ_CP036376	12		human	vaginal swab	2017	China: Shanghai	Zhou,K. and Sun,J.	[21]
	NCTC13947	NZ_LR134520	14						Wellcome Trust Sanger Institute	[9]
	CU_GBS_08	NZ_CP010874	283	III-4	human	blood	2008	Prince of Wales Hospital, Hong Kong	30728810	[22]
	CU_GBS_98	NZ_CP010875	283	III-4	human	CSF	1998	Prince of Wales Hospital, Hong Kong	30728810	[22]
	SG-M1	NZ_CP012419	283	III	human	blood	2015	Singapore	26494662	[23]
	FWL1402	NZ_CP016391	739	III	frog (Hoplobatrachus rugulosus)		2014	China: Huizhou	Zhang,D.	[24, 25]
	SG-M163	NZ_CP021863	283	III	human	blood	2015	Singapore	28475781	[19]
	SG-M158	NZ_CP021864	283	III	human	blood	2015	Singapore	28475781	[19]
	SG-M50	NZ_CP021865	283	III	human	blood	2013	Singapore	28475781	[19]
	SG-M29	NZ_CP021866	283	III	human	blood	2012	Singapore	28475781	[19]
	S73	NZ_CP030845	283	III	tilapia	brain	2016	Brazil: Piaui	Pereira,U.P., Facimoto,C.T., Chideroli,R.T., Suphoronski,S.A. and Mainardi,R.M.	[26]
	SGEHI2015-25	NZ_CP025029	283	III	Fish part (head), sold as Asian bighead carp;	muscle	2015	Singapore	29148967	[27]
	SGEHI2015-107	NZ_CP025027	283	III	Whole live fish sold as snakehead-haruan	muscle	2015	Singapore	29148967	[27]
	GBS-M002	NZ_CP013908	1	VI	human	cervix	2014	China:Taiwan	Zhou,Y., Chen,C. and Chiu,C.	[28]
	SG-M8	NZ_CP021868	1	VI	human	blood	2011	Singapore	28475781	[19]
	SGEHI2015-95	NZ_CP025028	283	III	Fish part (slab), sold as silver carp;	muscle	2015	Singapore	29148967	[27]
	B111	NZ_CP021772	1		human (neonate)	blood	2016	China: Shenzhen	Wu,L., Zhu,Y., Guo,H., Zou,J., Li,H., Kaplan,S., Nunez,R.E., Ming,F., Gao,Y., Li,Y., Wang,F., Liu,X., Qiu,W.-G., Tang,Y.-W. and Dong,R.	[16]
	SGEHI2015-113	NZ_CP025026	283	III	Whole fish sold as black tilapia	muscle	2015	Singapore	29148967	[27]
	NCTC8187	NZ_LS483387	6						Wellcome Trust Sanger Institute	[9]
	B507	NZ_CP021771	10		human	vaginal swab from a perinatal mother	2016	China: Shenzhen	Wu,L., Zhu,Y., Guo,H., Zou,J., Li,H., Kaplan,S., Nunez,R.E., Ming,F., Gao,Y., Li,Y., Wang,F., Liu,X., Qiu,W.-G., Tang,Y.-W. and Dong,R.	[16]
	NCTC11930	NZ_LS483342	10				1978/1980	Denmark: Copenhagen	Wellcome Trust Sanger Institute	[9]
	Sag37	NZ_CP019978	12	Ib	human (neonate)	blood	2014	China: Shanghai	Zhou,K. and Sun,J	[29]
	ILRI005	NC_021486	609	V	Camelus dromedarius	abscess lesion		Isiolo Kenya	23868134	[24, 30]
Subtype II (2603V/R)	2603V/R	NC_004116	110	V		clinical isolate			12200547	[31]
	FDAARGOS_670	NZ_CP044090	110		human	clinical isolate		USA: DC; Children's National Hospital	Campos,J., Goldberg,B., Tallon,L., Sadzewicz,L., Vavikolanu,K., Mehta,A., Aluvathingal,J., Nadendla,S., Nandy,P., Geyer,C., Yan,Y. and Sichtig,H.	[32, 33]
	B508	NZ_CP021770	335		human	vaginal swab from a perinatal mother	2016	China: Shenzhen	Wu,L., Zhu,Y., Guo,H., Zou,J., Li,H., Kaplan,S., Nunez,R.E., Ming,F., Gao,Y., Li,Y., Wang,F., Liu,X., Qiu,W.-G., Tang,Y.-W. and Dong,R.	[16]
	515	NZ_CP051004	23	Ia	human (neonate)	CSF	1977	from collection of Carol J Baker	Huang,X.	[34, 35]
	NEM316	NC_004368	23	III	human (neonate)	fatal case of septicemia			12354221	[36]
	FDAARGOS_669	NZ_CP044091	23		human	clinical isolate		USA: DC; Children's National Hospital	Campos,J., Goldberg,B., Tallon,L., Sadzewicz,L., Vavikolanu,K., Mehta,A., Aluvathingal,J., Nadendla,S., Nandy,P., Geyer,C., Yan,Y. and Sichtig,H.	[32, 33]
	FDAARGOS_512	NZ_CP033822	23		human	Endotracheal aspirate	2016	USA: DC; Children's National Hospital	Campos,J., Goldberg,B., Tallon,L., Sadzewicz,L., Vavikolanu,K., Mehta,A., Aluvathingal,J., Nadendla,S., Nandy,P., Geyer,C., Yan,Y. and Sichtig,H.	[32, 33]
	SG-M4	NZ_CP021870	23	III	human	blood	2011	Singapore	28475781	[19]
	GBS6	NZ_CP007572	22	II	human	invasive, vancomycin-susceptible	2009	New York, USA	25053786	[37]
	GBS1-NY	NZ_CP007570	22	II	human	invasive, vancomycin-resistant	2012	New York, USA	25053786	[37, 38]
	FDAARGOS_254	NZ_CP020449	22	II	human	blood	2014	USA: DC; George Washington University	Campos,J., Goldberg,B., Tallon,L., Sadzewicz,L., Vavikolanu,K., Mehta,A., Aluvathingal,J., Nadendla,S., Nandy,P., Geyer,C., Yan,Y. and Sichtig,H.	[24, 32, 33]
	GBS2-NM	NZ_CP007571	22	II	human	invasive, vancomycin-resistant	2012	New Mexico, USA	25053786	[37, 38]
	SA111	NZ_LT545678	61	II	cow	milk	2013	Portugal	27696631	[39]
	HU-GS5823	NZ_AP018935	335	III	human	blood of an adult patient with a severe invasive infection presenting as necrotizing fasciitis and infectious endocarditis.	2017	Japan:Hokkaido	30533822	[40]
	YZ1605	NZ_CP026082	67		cow	milk	2016	China	Pang,M. and Wang,R	[41]
Subtype III (CNCTC 10/84)	CNCTC 10/84	NZ_CP006910	26	V	human (neonate)	blood	1977	Czechoslovak National Collection of Type Cultures strain 10/84 (originally strain 1169-NT1; Wilkinson, Atlanta)	25540350	[12, 42, 43]
	BSE009	NZ_CP020387	485	Ia	human	amniotic fluid	2014	China	29467722	[44]
	NJ1606	NZ_CP026084	103		cow	milk	2016	China	Pang,M. and Wang,R	[41]
	C001	NZ_CP008813	103		cow	milk	2013	China: Guangxi Province	29467722	[44]
	GBS85147	NZ_CP010319	103	Ia	human	oropharynx		Brazil:Rio de Janeiro	27274785	[45]
Subtype IV (COH1)	COH1	NZ_HG939456	17	III	human (neonate)	blood		USA	25088811	[12, 46]
	874391	NZ_CP022537	17	III	human	vagina	1992	Japan	29051249	[47]
	32790-3A	NZ_CP029561	17	III	human	blood	2016	China	Nie,S.	[48]
	B105	NZ_CP021773	17		human (neonate)	blood	2016	China: Shenzhen	Wu,L., Zhu,Y., Guo,H., Zou,J., Li,H., Kaplan,S., Nunez,R.E., Ming,F., Gao,Y., Li,Y., Wang,F., Liu,X., Qiu,W.-G., Tang,Y.-W. and Dong,R.	[16]
	NGBS128	NZ_CP012480	17	III	human (neonate)	late-onset disease	2010	Canada: Greater Toronto area/Peel	26843175	[49]
	BM110	NZ_LT714196	17	III	human	invasive disease	<1989	USA	28904998	[50, 51]
	SG-M6	NZ_CP021869	17	III	human	blood	2011	Singapore	28475781	[19]
	NGBS572	NZ_CP007632	452	IV	human	Synovial fluid	2012	Canada: Greater Toronto Area	25811284	[6]
	2011-995	CP051841	17		human	CSF	2011	France: Colombes	33079049	[52]
	2013-910	CP051843	17		human	blood	2013	France: Colombes	33079049	[52]
	2013-1366	CP051844	17		human	blood	2013	France: Brest	33079049	[52]
	2014-661	CP051845	17		human	blood	2014	France: La Rochelle	33079049	[52]
	2018-627	CP051846	17		human	blood	2018	France: Saint-Nazaire	33079049	[52]
	2018-670	CP051847	17		human	blood	2018	France: Paris	33079049	[52]
References
1	Flores AR, Galloway-Pena J, Sahasrabhojane P, Saldana M, Yao H, Su X, et al. Sequence type 1 group B Streptococcus, an emerging cause of invasive disease in adults, evolves by small genetic changes. Proc Natl Acad Sci U S A. 2015;112(20):6431-6. Epub 2015/05/06. doi: 10.1073/pnas.1504725112. PubMed PMID: 25941374; PubMed Central PMCID: PMCPMC4443349.
2	Alhhazmi A, Tyrrell GJ. Phenotypic and molecular analysis of nontypeable Group B streptococci: identification of cps2a and hybrid cps2a/cps5 Group B streptococcal capsule gene clusters. Emerg Microbes Infect. 2018;7(1):137. Epub 2018/08/09. doi: 10.1038/s41426-018-0138-6. PubMed PMID: 30087323; PubMed Central PMCID: PMCPMC6081472.
3	Spencer BL, Chatterjee A, Duerkop BA, Baker CJ, Doran KS. Complete Genome Sequence of Neonatal Clinical Group B Streptococcal Isolate CJB111. Microbiol Resour Announc. 2021;10(2). Epub 2021/01/16. doi: 10.1128/MRA.01268-20. PubMed PMID: 33446593; PubMed Central PMCID: PMCPMC7849706.
4	Teatero S, Lemire P, Dewar K, Wasserscheid J, Calzas C, Mallo GV, et al. Genomic Recombination Leading to Decreased Virulence of Group B Streptococcus in a Mouse Model of Adult Invasive Disease. Pathogens. 2016;5(3). Epub 2016/08/17. doi: 10.3390/pathogens5030054. PubMed PMID: 27527222; PubMed Central PMCID: PMCPMC5039434.
5	Zubair S, de Villiers EP, Fuxelius HH, Andersson G, Johansson KE, Bishop RP, et al. Genome Sequence of Streptococcus agalactiae Strain 09mas018883, Isolated from a Swedish Cow. Genome Announc. 2013;1(4). Epub 2013/07/13. doi: 10.1128/genomeA.00456-13. PubMed PMID: 23846269; PubMed Central PMCID: PMCPMC3709146.
6	Teatero S, McGeer A, Li A, Gomes J, Seah C, Demczuk W, et al. Population structure and antimicrobial resistance of invasive serotype IV group B Streptococcus, Toronto, Ontario, Canada. Emerg Infect Dis. 2015;21(4):585-91. Epub 2015/03/27. doi: 10.3201/eid2014.140759. PubMed PMID: 25811284; PubMed Central PMCID: PMCPMC4378482.
7	Teatero S, McGeer A, Low DE, Li A, Demczuk W, Martin I, et al. Characterization of invasive group B Streptococcus strains from the greater Toronto area, Canada. J Clin Microbiol. 2014;52(5):1441-7. Epub 2014/02/21. doi: 10.1128/JCM.03554-13. PubMed PMID: 24554752; PubMed Central PMCID: PMCPMC3993709.
8	Harden LK, Morales KM, Hughey JR. Complete Genome Sequence of Nonhemolytic Streptococcus agalactiae Serotype V Strain 1, Isolated from the Buccal Cavity of a Canine. Genome Announc. 2016;4(1). Epub 2016/01/30. doi: 10.1128/genomeA.01612-15. PubMed PMID: 26823579; PubMed Central PMCID: PMCPMC4732332.
9	Pathogen Informatics WTSI. 2014. Available from: https://www.ncbi.nlm.nih.gov/nuccore?term=(251923%5BBioProject%5D%20agalactiae%20chromosome%3A%201)%20NOT%20whole%20genome%20shotgun.
10	Tettelin H, Masignani V, Cieslewicz MJ, Donati C, Medini D, Ward NL, et al. Genome analysis of multiple pathogenic isolates of Streptococcus agalactiae: implications for the microbial "pan-genome". Proc Natl Acad Sci U S A. 2005;102(39):13950-5. Epub 2005/09/21. doi: 10.1073/pnas.0506758102. PubMed PMID: 16172379; PubMed Central PMCID: PMCPMC1216834.
11	Lancefield RC, McCarty M, Everly WN. Multiple mouse-protective antibodies directed against group B streptococci. Special reference to antibodies effective against protein antigens. J Exp Med. 1975;142(1):165-79. Epub 1975/07/01. doi: 10.1084/jem.142.1.165. PubMed PMID: 1097573; PubMed Central PMCID: PMCPMC2189884.
12	Nizet V, Gibson RL, Chi EY, Framson PE, Hulse M, Rubens CE. Group B streptococcal beta-hemolysin expression is associated with injury of lung epithelial cells. Infect Immun. 1996;64(9):3818-26. Epub 1996/09/01. doi: 10.1128/iai.64.9.3818-3826.1996. PubMed PMID: 8751934; PubMed Central PMCID: PMCPMC174298.
13	Liu G, Zhang W, Lu C. Complete genome sequence of Streptococcus agalactiae GD201008-001, isolated in China from tilapia with meningoencephalitis. J Bacteriol. 2012;194(23):6653. Epub 2012/11/13. doi: 10.1128/JB.01788-12. PubMed PMID: 23144401; PubMed Central PMCID: PMCPMC3497532.
14	Wang R, Li L, Huang Y, Luo F, Liang W, Gan X, et al. Comparative genome analysis identifies two large deletions in the genome of highly-passaged attenuated Streptococcus agalactiae strain YM001 compared to the parental pathogenic strain HN016. BMC Genomics. 2015;16:897. Epub 2015/11/06. doi: 10.1186/s12864-015-2026-y. PubMed PMID: 26537657; PubMed Central PMCID: PMCPMC4634907.
15	Chen M, Wang R, Luo FG, Huang Y, Liang WW, Huang T, et al. Streptococcus agalactiae isolates of serotypes Ia, III and V from human and cow are able to infect tilapia. Vet Microbiol. 2015;180(1-2):129-35. Epub 2015/08/11. doi: 10.1016/j.vetmic.2015.07.033. PubMed PMID: 26255553.
16	Wu L, Zhu Y, Guo H, Zou J, Li H, Kaplan S, et al. Neonatal Streptococcus agalactiae infections in China 2017. Available from: https://www.ncbi.nlm.nih.gov/bioproject/388485.
17	Wang B, Jian J, Lu Y, Cai S, Huang Y, Tang J, et al. Complete genome sequence of Streptococcus agalactiae ZQ0910, a pathogen causing meningoencephalitis in the GIFT strain of Nile tilapia (Oreochromis niloticus). J Bacteriol. 2012;194(18):5132-3. Epub 2012/08/31. doi: 10.1128/JB.01080-12. PubMed PMID: 22933761; PubMed Central PMCID: PMCPMC3430315.
18	Santi M, Egan SA, Leigh JA, Verner-Jeffreys DW, Blanchard AM. Complete Genome Sequence of Streptococcus agalactiae Strain 01173, Isolated from Kuwaiti Wild Fish. Microbiol Resour Announc. 2020;9(36). Epub 2020/09/05. doi: 10.1128/MRA.00674-20. PubMed PMID: 32883783; PubMed Central PMCID: PMCPMC7471378.
19	Kalimuddin S, Chen SL, Lim CTK, Koh TH, Tan TY, Kam M, et al. 2015 Epidemic of Severe Streptococcus agalactiae Sequence Type 283 Infections in Singapore Associated With the Consumption of Raw Freshwater Fish: A Detailed Analysis of Clinical, Epidemiological, and Bacterial Sequencing Data. Clin Infect Dis. 2017;64(suppl_2):S145-S52. Epub 2017/05/06. doi: 10.1093/cid/cix021. PubMed PMID: 28475781.
20	Li W, Su YL, Mai YZ, Li YW, Mo ZQ, Li AX. Comparative proteome analysis of two Streptococcus agalactiae strains from cultured tilapia with different virulence. Vet Microbiol. 2014;170(1-2):135-43. Epub 2014/03/07. doi: 10.1016/j.vetmic.2014.01.033. PubMed PMID: 24594355.
21	Zhou K, Sun J. Sag153, Streptococcus aglactiae of weak virulence 2019. Available from: https://www.ncbi.nlm.nih.gov/nuccore/NZ_CP036376.
22	Yang Y, Luo M, Zhou H, Li C, Luk A, Zhao G, et al. Role of Two-Component System Response Regulator bceR in the Antimicrobial Resistance, Virulence, Biofilm Formation, and Stress Response of Group B Streptococcus. Front Microbiol. 2019;10:10. Epub 2019/02/08. doi: 10.3389/fmicb.2019.00010. PubMed PMID: 30728810; PubMed Central PMCID: PMCPMC6351488.
23	Mehershahi KS, Hsu LY, Koh TH, Chen SL. Complete Genome Sequence of Streptococcus agalactiae Serotype III, Multilocus Sequence Type 283 Strain SG-M1. Genome Announc. 2015;3(5). Epub 2015/10/27. doi: 10.1128/genomeA.01188-15. PubMed PMID: 26494662; PubMed Central PMCID: PMCPMC4616172.
24	Kawasaki M, Delamare-Deboutteville J, Bowater RO, Walker MJ, Beatson S, Ben Zakour NL, et al. Microevolution of Streptococcus agalactiae ST-261 from Australia Indicates Dissemination via Imported Tilapia and Ongoing Adaptation to Marine Hosts or Environment. Appl Environ Microbiol. 2018;84(16). Epub 2018/06/20. doi: 10.1128/AEM.00859-18. PubMed PMID: 29915111; PubMed Central PMCID: PMCPMC6070751.
25	Zhang D. Isolation, identification and molecular characteristics of Streptococcus agalactiae from diseased frog 2016. Available from: https://www.ncbi.nlm.nih.gov/nuccore/NZ_CP016391.
26	Chideroli RT, Amoroso N, Mainardi RM, Suphoronski SA, de Padua SB, Alfieri AF, et al. Emergence of a new multidrug-resistant and highly virulent serotype of Streptococcus agalactiae in fish farms from Brazil. Aquaculture. 2017;479:45-51. doi: 10.1016/j.aquaculture.2017.05.013. PubMed PMID: WOS:000408034700007.
27	Chau ML, Chen SL, Yap M, Hartantyo SHP, Chiew PKT, Fernandez CJ, et al. Group B Streptococcus Infections Caused by Improper Sourcing and Handling of Fish for Raw Consumption, Singapore, 2015-2016. Emerg Infect Dis. 2017;23(12). Epub 2017/11/18. doi: 10.3201/eid2312.170596. PubMed PMID: 29148967; PubMed Central PMCID: PMCPMC5708258.
28	He EM, Chen CW, Guo Y, Hsu MH, Zhang L, Chen HL, et al. The genome of serotype VI Streptococcus agalactiae serotype VI and comparative analysis. Gene. 2017;597:59-65. Epub 2016/11/03. doi: 10.1016/j.gene.2016.10.030. PubMed PMID: 27773726.
29	Zhou K, Xie L, Han L, Guo X, Wang Y, Sun J. ICESag37, a Novel Integrative and Conjugative Element Carrying Antimicrobial Resistance Genes and Potential Virulence Factors in Streptococcus agalactiae. Front Microbiol. 2017;8:1921. Epub 2017/10/21. doi: 10.3389/fmicb.2017.01921. PubMed PMID: 29051752; PubMed Central PMCID: PMCPMC5633684.
30	Zubair S, de Villiers EP, Younan M, Andersson G, Tettelin H, Riley DR, et al. Genome Sequences of Two Pathogenic Streptococcus agalactiae Isolates from the One-Humped Camel Camelus dromedarius. Genome Announc. 2013;1(4). Epub 2013/07/23. doi: 10.1128/genomeA.00515-13. PubMed PMID: 23868134; PubMed Central PMCID: PMCPMC3715676.
31	Tettelin H, Masignani V, Cieslewicz MJ, Eisen JA, Peterson S, Wessels MR, et al. Complete genome sequence and comparative genomic analysis of an emerging human pathogen, serotype V Streptococcus agalactiae. Proc Natl Acad Sci U S A. 2002;99(19):12391-6. Epub 2002/08/30. doi: 10.1073/pnas.182380799. PubMed PMID: 12200547; PubMed Central PMCID: PMCPMC129455.
32	Sichtig H, Minogue T, Yan Y, Stefan C, Hall A, Tallon L, et al. FDA-ARGOS is a database with public quality-controlled reference genomes for diagnostic use and regulatory science. Nat Commun. 2019;10(1):3313. Epub 2019/07/28. doi: 10.1038/s41467-019-11306-6. PubMed PMID: 31346170; PubMed Central PMCID: PMCPMC6658474.
33	Campos J, Goldberg B, Tallon L, Sadzewicz L, Vavikolanu K, Mehta A, et al. 2019. Available from: https://www.ncbi.nlm.nih.gov/nuccore?term=(231221%5BBioProject%5D%20agalactiae%20chromosome%2C%20complete%20genome)%20NOT%20shotgun.
34	Wessels MR, Paoletti LC, Rodewald AK, Michon F, DiFabio J, Jennings HJ, et al. Stimulation of protective antibodies against type Ia and Ib group B streptococci by a type Ia polysaccharide-tetanus toxoid conjugate vaccine. Infect Immun. 1993;61(11):4760-6. Epub 1993/11/01. doi: 10.1128/iai.61.11.4760-4766.1993. PubMed PMID: 8406875; PubMed Central PMCID: PMCPMC281231.
35	Huang X. The whole genome sequencing of E. faecalis TH4125 and S. agalactiae 515 2020. Available from: https://www.ncbi.nlm.nih.gov/nuccore/NZ_CP051004.
36	Glaser P, Rusniok C, Buchrieser C, Chevalier F, Frangeul L, Msadek T, et al. Genome sequence of Streptococcus agalactiae, a pathogen causing invasive neonatal disease. Mol Microbiol. 2002;45(6):1499-513. Epub 2002/10/02. PubMed PMID: 12354221.
37	Srinivasan V, Metcalf BJ, Knipe KM, Ouattara M, McGee L, Shewmaker PL, et al. vanG element insertions within a conserved chromosomal site conferring vancomycin resistance to Streptococcus agalactiae and Streptococcus anginosus. mBio. 2014;5(4):e01386-14. Epub 2014/07/24. doi: 10.1128/mBio.01386-14. PubMed PMID: 25053786; PubMed Central PMCID: PMCPMC4120198.
38	Park C, Nichols M, Schrag SJ. Two cases of invasive vancomycin-resistant group B Streptococcus infection. N Engl J Med. 2014;370(9):885-6. Epub 2014/02/28. doi: 10.1056/NEJMc1308504. PubMed PMID: 24571775.
39	Almeida A, Alves-Barroco C, Sauvage E, Bexiga R, Albuquerque P, Tavares F, et al. Persistence of a dominant bovine lineage of group B Streptococcus reveals genomic signatures of host adaptation. Environ Microbiol. 2016;18(11):4216-29. Epub 2016/10/26. doi: 10.1111/1462-2920.13550. PubMed PMID: 27696631.
40	Nagaoka K, Konno S, Murase K, Kikuchi T, Nakagawa I. Complete Genome Sequence of Streptococcus agalactiae Serotype III, Multilocus Sequence Type 335 Strain HU-GS5823, Isolated from a Human Patient in Japan with Severe Invasive Infection. Microbiol Resour Announc. 2018;7(20). Epub 2018/12/12. doi: 10.1128/MRA.01303-18. PubMed PMID: 30533822; PubMed Central PMCID: PMCPMC6256621.
41	Pang M, Wang R. Comparative genomic analysis of Streptococcus agalactiae isolated from cow 2018. Available from: https://www.ncbi.nlm.nih.gov/bioproject/430475.
42	Hooven TA, Randis TM, Daugherty SC, Narechania A, Planet PJ, Tettelin H, et al. Complete Genome Sequence of Streptococcus agalactiae CNCTC 10/84, a Hypervirulent Sequence Type 26 Strain. Genome Announc. 2014;2(6). Epub 2014/12/30. doi: 10.1128/genomeA.01338-14. PubMed PMID: 25540350; PubMed Central PMCID: PMCPMC4276828.
43	Wilkinson HW. Nontypable group B streptococci isolated from human sources. J Clin Microbiol. 1977;6(2):183-4. Epub 1977/08/01. doi: 10.1128/jcm.6.2.183-184.1977. PubMed PMID: 408376; PubMed Central PMCID: PMCPMC274732.
44	Li L, Wang R, Huang Y, Huang T, Luo F, Huang W, et al. High Incidence of Pathogenic Streptococcus agalactiae ST485 Strain in Pregnant/Puerperal Women and Isolation of Hyper-Virulent Human CC67 Strain. Front Microbiol. 2018;9:50. Epub 2018/02/23. doi: 10.3389/fmicb.2018.00050. PubMed PMID: 29467722; PubMed Central PMCID: PMCPMC5808242.
45	de Aguiar EL, Mariano DC, Viana MV, Benevides Lde J, de Souza Rocha F, de Castro Oliveira L, et al. Complete genome sequence of Streptococcus agalactiae strain GBS85147 serotype of type Ia isolated from human oropharynx. Stand Genomic Sci. 2016;11:39. Epub 2016/06/09. doi: 10.1186/s40793-016-0158-6. PubMed PMID: 27274785; PubMed Central PMCID: PMCPMC4891928.
46	Da Cunha V, Davies MR, Douarre PE, Rosinski-Chupin I, Margarit I, Spinali S, et al. Streptococcus agalactiae clones infecting humans were selected and fixed through the extensive use of tetracycline. Nat Commun. 2014;5:4544. Epub 2014/08/05. doi: 10.1038/ncomms5544. PubMed PMID: 25088811; PubMed Central PMCID: PMCPMC4538795.
47	Sullivan MJ, Forde BM, Prince DW, Ipe DS, Ben Zakour NL, Davies MR, et al. Complete Genome Sequence of Serotype III Streptococcus agalactiae Sequence Type 17 Strain 874391. Genome Announc. 2017;5(42). Epub 2017/10/21. doi: 10.1128/genomeA.01107-17. PubMed PMID: 29051249; PubMed Central PMCID: PMCPMC5646402.
48	Nie S. Whole genome sequencing of ST-17 strain of Streptococcus agalactiae 2018. Available from: https://www.ncbi.nlm.nih.gov/nuccore/NZ_CP029561.
49	Teatero S, Ramoutar E, McGeer A, Li A, Melano RG, Wasserscheid J, et al. Clonal Complex 17 Group B Streptococcus strains causing invasive disease in neonates and adults originate from the same genetic pool. Sci Rep. 2016;6:20047. Epub 2016/02/05. doi: 10.1038/srep20047. PubMed PMID: 26843175; PubMed Central PMCID: PMCPMC4740736.
50	Almeida A, Rosinski-Chupin I, Plainvert C, Douarre PE, Borrego MJ, Poyart C, et al. Parallel Evolution of Group B Streptococcus Hypervirulent Clonal Complex 17 Unveils New Pathoadaptive Mutations. mSystems. 2017;2(5). Epub 2017/09/15. doi: 10.1128/mSystems.00074-17. PubMed PMID: 28904998; PubMed Central PMCID: PMCPMC5585690.
51	Perichon B, Szili N, du Merle L, Rosinski-Chupin I, Gominet M, Bellais S, et al. Regulation of PI-2b Pilus Expression in Hypervirulent Streptococcus agalactiae ST-17 BM110. PLoS One. 2017;12(1):e0169840. Epub 2017/01/21. doi: 10.1371/journal.pone.0169840. PubMed PMID: 28107386; PubMed Central PMCID: PMCPMC5249243.
52	Plainvert C, Hays C, Touak G, Joubrel-Guyot C, Dmytruk N, Frigo A, et al. Multidrug-Resistant Hypervirulent Group B Streptococcus in Neonatal Invasive Infections, France, 2007-2019. Emerg Infect Dis. 2020;26(11):2721-4. Epub 2020/10/21. doi: 10.3201/eid2611.201669. PubMed PMID: 33079049; PubMed Central PMCID: PMCPMC7588536.
