# Supplementary material for: A type VII secretion system in Group B Streptococcus mediates cytotoxicity and virulence
Source: PLoS Pathog. 2021 Dec 6;17(12):e1010121. doi: 10.1371/journal.ppat.1010121 (PMC8675928; doi:10.1371/journal.ppat.1010121)
Supplement: S2 Table — (XLSX) [file ppat.1010121.s002.xlsx]

## Sheet: Sheet1
S2 Table. Strains used to assess EssC variant sequence identity across GBS, S. aureus, and L. monocytogenes T7SS subtypes in S1a Fig
EssC Variant	Example strain-description	Representative strain-accession #	essC locus tag	EssC Variant Reference
GBS-1	Streptococcus agalactiae CJB111 chromosome, complete genome	NZ_CP063198	ID870_RS04200	[1]
GBS-2	Streptococcus agalactiae strain GBS2-NM chromosome, complete genome	NZ_CP007571	DK42_RS05660	[2, 3]
GBS-3	Streptococcus agalactiae CNCTC 10/84 chromosome, complete genome	NZ_CP006910	W903_RS05455	[4]
GBS-4	Streptococcus agalactiae COH1 chromosome, complete genome	NZ_HG939456	GBSCOH1_RS05095	[5, 6]
LM-1	Listeria monocytogenes EGD-e chromosome, complete genome	NC_003210	CRH04_RS00305	[7]
LM-2	Listeria monocytogenes strain MQ150012 MQ150012_contig11, whole genome shotgun sequence	NZ_MVEY01000011	B0647_RS15260
LM-3	Listeria monocytogenes strain HPB1631_1 contig9, whole genome shotgun sequence	NZ_MBOG01000011	BA757_RS12660
LM-4	Listeria monocytogenes strain 10-092876-1235 LM8 chromosome, complete genome	NZ_CP019621	B0X25_RS00310
LM-5	Listeria monocytogenes SHL008 contig4, whole genome shotgun sequence	NZ_APIH01000004	I616_RS08075
LM-6	Listeria monocytogenes strain NRRL B-33105 PROKKA_contig000003, whole genome shotgun sequence	NZ_MKMK01000003	BJM31_RS02650
LM-7	Listeria monocytogenes strain NRRL B-33406 PROKKA_contig000002, whole genome shotgun sequence	NZ_MJOK01000002	AF973_RS01595
SA-1	Staphylococcus aureus subsp. aureus NCTC 8325 chromosome, complete genome	NC_007795	SAOUHSC_00262	[8]
SA-2	Staphylococcus aureus subsp. aureus ST398, complete sequence	NC_017333	SAPIG_RS01500, SAPIG0302
SA-3	Staphylococcus aureus subsp. aureus strain MRSA252, complete genome	BX571856	SAR0284
SA-4	Staphylococcus aureus subsp. aureus HO 5096 0412, complete sequence	NC_017763	SAEMRSA15_02460
References
1	Spencer BL, Chatterjee A, Duerkop BA, Baker CJ, Doran KS. Complete Genome Sequence of Neonatal Clinical Group B Streptococcal Isolate CJB111. Microbiol Resour Announc. 2021;10(2). Epub 2021/01/16. doi: 10.1128/MRA.01268-20. PubMed PMID: 33446593; PubMed Central PMCID: PMCPMC7849706.
2	Srinivasan V, Metcalf BJ, Knipe KM, Ouattara M, McGee L, Shewmaker PL, et al. vanG element insertions within a conserved chromosomal site conferring vancomycin resistance to Streptococcus agalactiae and Streptococcus anginosus. mBio. 2014;5(4):e01386-14. Epub 2014/07/24. doi: 10.1128/mBio.01386-14. PubMed PMID: 25053786; PubMed Central PMCID: PMCPMC4120198.
3	Park C, Nichols M, Schrag SJ. Two cases of invasive vancomycin-resistant group B Streptococcus infection. N Engl J Med. 2014;370(9):885-6. Epub 2014/02/28. doi: 10.1056/NEJMc1308504. PubMed PMID: 24571775.
4	Hooven TA, Randis TM, Daugherty SC, Narechania A, Planet PJ, Tettelin H, et al. Complete Genome Sequence of Streptococcus agalactiae CNCTC 10/84, a Hypervirulent Sequence Type 26 Strain. Genome Announc. 2014;2(6). Epub 2014/12/30. doi: 10.1128/genomeA.01338-14. PubMed PMID: 25540350; PubMed Central PMCID: PMCPMC4276828.
5	Da Cunha V, Davies MR, Douarre PE, Rosinski-Chupin I, Margarit I, Spinali S, et al. Streptococcus agalactiae clones infecting humans were selected and fixed through the extensive use of tetracycline. Nat Commun. 2014;5:4544. Epub 2014/08/05. doi: 10.1038/ncomms5544. PubMed PMID: 25088811; PubMed Central PMCID: PMCPMC4538795.
6	Nizet V, Gibson RL, Chi EY, Framson PE, Hulse M, Rubens CE. Group B streptococcal beta-hemolysin expression is associated with injury of lung epithelial cells. Infect Immun. 1996;64(9):3818-26. Epub 1996/09/01. doi: 10.1128/iai.64.9.3818-3826.1996. PubMed PMID: 8751934; PubMed Central PMCID: PMCPMC174298.
7	Bowran K, Palmer T. Extreme genetic diversity in the type VII secretion system of Listeria monocytogenes suggests a role in bacterial antagonism. Microbiology (Reading). 2021;167(3). Epub 2021/02/19. doi: 10.1099/mic.0.001034. PubMed PMID: 33599605.
8	Warne B, Harkins CP, Harris SR, Vatsiou A, Stanley-Wall N, Parkhill J, et al. The Ess/Type VII secretion system of Staphylococcus aureus shows unexpected genetic diversity. BMC Genomics. 2016;17:222. Epub 2016/03/13. doi: 10.1186/s12864-016-2426-7. PubMed PMID: 26969225; PubMed Central PMCID: PMCPMC4788903.
